# Supplementary material for: The Italian Family Satisfaction in the Intensive Care Unit Questionnaire: A Psychometric Evaluation Using the Rasch Model
Source: Healthcare (Basel). 2023 Jul 11;11(14):1997. doi: 10.3390/healthcare11141997 (PMC10379138; doi:10.3390/healthcare11141997)
Supplement: Supplementary file 1 [file healthcare-11-01997-s001.zip]

Archive with 1 entries (1 files):
- healthcare-2460215-supplementary.pdf
